# Supplementary material for: Recurrent triple-negative breast cancer (TNBC) tissues contain a higher amount of phosphatidylcholine (32:1) than non-recurrent TNBC tissues
Source: PLoS One. 2017 Aug 23;12(8):e0183724. doi: 10.1371/journal.pone.0183724 (PMC5568295; doi:10.1371/journal.pone.0183724)
Supplement: S1 Data — (XLSX) [file pone.0183724.s008.xlsx]

## Sheet: S1 Data  
No.1	ROI1	ROI2	ROI3	mean	No.2	ROI1	ROI2	ROI3	mean	No.3	ROI1	ROI2	ROI3	mean	No.4	ROI1	ROI2	ROI3	mean	No.5	ROI1	ROI2	ROI3	mean	No.6	ROI1	ROI2	mean	No.7	ROI1	ROI2	ROI3	mean	No.8	ROI1	ROI2	ROI3	mean	No.9	ROI1	ROI2	ROI3	mean
m/z 703.6	170086	158544	166681	165104	m/z 703.6	63649	51678	82393	65906.7	m/z 703.6	176883	177604	116668	157052	m/z 703.6	122915	123501	150488	132301	m/z 703.6	85468	90134	66929	80843.7	m/z 703.6	98770	104168	101469	m/z 703.6	162256	133580	147426	147754	m/z 703.6	96070	85671	88760	90167	m/z 703.6	96199	91228	62270	83232.3
m/z 706.6	25593	20015	39971	28526.3	m/z 706.6	15730	15377	17649	16252	m/z 706.6	28530	12592	5322	15481.3	m/z 706.6	49896	49141	42681	47239.3	m/z 706.6	52980	60470	54622	56024	m/z 706.6	32256	53148	42702	m/z 706.6	42352	51329	57037	50239.3	m/z 706.6	76574	88106	74155	79611.7	m/z 706.6	77155	106153	97015	93441
m/z 732.6	30821	36823	26798	31480.7	m/z 732.6	24807	27231	24653	25563.7	m/z 732.6	15297	19233	18679	17736.3	m/z 732.6	37640	42972	40532	40381.3	m/z 732.6	45463	56333	47600	49798.7	m/z 732.6	35076	62073	48574.5	m/z 732.6	47990	84505	101729	78074.7	m/z 732.6	90400	79594	52676	74223.3	m/z 732.6	76947	82091	65621	74886.3
m/z 734.6	156496	93024	161141	136887	m/z 734.6	83419	88263	94830	88837.3	m/z 734.6	107408	68328	51427	75721	m/z 734.6	246316	249502	304505	266774	m/z 734.6	293027	216788	251884	253900	m/z 734.6	171850	237924	204887	m/z 734.6	200662	165477	184008	183382	m/z 734.6	150215	203366	176612	176731	m/z 734.6	213084	203508	228582	215058
m/z 756.6	18687	18614	15627	17642.7	m/z 756.6	13832	11594	11846	12424	m/z 756.6	7074	12272	6940	8762	m/z 756.6	24574	9942	14049	16188.3	m/z 756.6	25006	20208	22051	22421.7	m/z 756.6	9251	19820	14535.5	m/z 756.6	16066	13722	17214	15667.3	m/z 756.6	17273	18660	20378	18770.3	m/z 756.6	14904	16970	24709	18861
m/z 758.6	38106	40232	27522	35286.7	m/z 758.6	134019	104541	69100	102553	m/z 758.6	105562	204617	238458	182879	m/z 758.6	61724	62563	57084	60457	m/z 758.6	73169	61179	77475	70607.7	m/z 758.6	66630	96688	81659	m/z 758.6	29023	44371	42989	38794.3	m/z 758.6	65147	53095	60283	59508.3	m/z 758.6	51365	44866	62258	52829.7
m/z 760.6	129416	127183	120618	125739	m/z 760.6	259690	234718	175611	223340	m/z 760.6	157485	192454	224529	191489	m/z 760.6	187504	174470	156563	172846	m/z 760.6	152780	180360	148187	160442	m/z 760.6	123567	182579	153073	m/z 760.6	134814	171134	173465	159804	m/z 760.6	189516	202967	164442	185642	m/z 760.6	189748	164219	160830	171599
m/z 762.6	44729	42798	45909	44478.7	m/z 762.6	45834	54752	52442	51009.3	m/z 762.6	33193	30308	29028	30843	m/z 762.6	56638	58681	62565	59294.7	m/z 762.6	42830	46556	38941	42775.7	m/z 762.6	38839	47681	43260	m/z 762.6	40281	42031	40927	41079.7	m/z 762.6	39792	25392	55637	40273.7	m/z 762.6	49897	43968	45935	46600
m/z 780.6	15372	9551	12823	12582	m/z 780.6	20667	18433	12259	17119.7	m/z 780.6	13624	25308	31742	23558	m/z 780.6	15191	16728	12871	14930	m/z 780.6	18419	18092	22063	19524.7	m/z 780.6	12194	14203	13198.5	m/z 780.6	24052	18762	21357	21390.3	m/z 780.6	36051	42782	30733	36522	m/z 780.6	12667	15527	15953	14715.7
m/z 782.6	47937	48058	45239	47078	m/z 782.6	61761	60314	35161	52412	m/z 782.6	36443	41659	54599	44233.7	m/z 782.6	58103	53920	85828	65950.3	m/z 782.6	46918	45110	46139	46055.7	m/z 782.6	33830	39475	36652.5	m/z 782.6	60836	56637	58257	58576.7	m/z 782.6	30468	30490	31349	30769	m/z 782.6	51070	49565	49145	49926.7
m/z 784.6	38257	37708	26573	34179.3	m/z 784.6	60588	62217	35865	52890	m/z 784.6	38073	64359	76563	59665	m/z 784.6	36609	34984	40252	37281.7	m/z 784.6	36484	38274	42060	38939.3	m/z 784.6	35928	62389	49158.5	m/z 784.6	36018	44905	41003	40642	m/z 784.6	22235	19319	23128	21560.7	m/z 784.6	35149	29856	34808	33271
m/z 786.6	52812	48746	48794	50117.3	m/z 786.6	104672	89051	58669	84130.7	m/z 786.6	98014	163927	196232	152724	m/z 786.6	29060	45667	47413	40713.3	m/z 786.6	53983	57970	58130	56694.3	m/z 786.6	63403	97850	80626.5	m/z 786.6	36971	49641	35916	40842.7	m/z 786.6	51405	46456	57549	51803.3	m/z 786.6	49796	43737	44007	45846.7
m/z 806.5	13480	10390	15480	13116.7	m/z 806.5	16476	16732	7331	13513	m/z 806.5	17630	23070	16759	19153	m/z 788.6	49624	50711	45881	48738.7	m/z 788.6	43219	57624	43751	48198	m/z 788.6	40340	52572	46456	m/z 788.6	41406	40129	43822	41785.7	m/z 788.6	43391	51531	52927	49283	m/z 788.6	45167	42582	34522	40757
m/z 788.6	66503	62881	61911	63765	m/z 788.6	66550	52437	55997	58328	m/z 788.6	53216	74033	79548	68932.3	m/z 806.5	16812	19414	18241	18155.7	m/z 806.5	18404	17028	13635	16355.7	m/z 806.5	14892	16395	15643.5	m/z 806.5	14129	10745	15492	13455.3	m/z 806.5	7412	12909	14356	11559	m/z 806.5	14863	12968	9401	12410.7
m/z 808.6	56991	50896	56967	54951.3	m/z 808.6	39042	30956	43925	37974.3	m/z 808.6	45630	49712	28623	41321.7	m/z 808.6	54645	46311	47191	49382.3	m/z 808.6	37784	41155	37873	38937.3	m/z 808.6	31590	34295	32942.5	m/z 808.6	38966	44360	46726	43350.7	m/z 808.6	71854	75786	68932	72190.7	m/z 808.6	33072	29786	31008	31288.7
m/z 810.6	49584	51239	55255	52026	m/z 810.6	39928	35114	24979	33340.3	m/z 810.6	24107	18587	32142	24945.3	m/z 810.6	30910	33336	39541	34595.7	m/z 810.6	29787	34530	31483	31933.3	m/z 810.6	29057	32499	30778	m/z 810.6	35995	27923	36442	33453.3	m/z 810.6	18071	20445	13510	17342	m/z 810.6	27035	25318	25610	25987.7
m/z 812.6	25574	27501	22698	25257.7	m/z 812.6	35245	27720	16499	26488	m/z 812.6	12645	14269	12311	13075	m/z 812.6	17558	17957	17675	17730	m/z 812.6	15304	19713	11984	15667	m/z 812.6	19252	18572	18912	m/z 812.6	18853	20951	19437	19747	m/z 812.6	4707	6983	7348	6346	m/z 812.6	15838	14920	13142	14633.3
m/z 814.6	11282	9668	12501	11150.3	m/z 814.6	20231	17219	13879	17109.7	m/z 814.6	7894	4852	3456	5400.67	m/z 814.6	6069	12110	14988	11055.7	m/z 814.6	13443	15936	13969	14449.3	m/z 814.6	14509	15445	14977	m/z 814.6	13419	11917	5822	10386	m/z 814.6	2367	2778	4825	3323.33	m/z 814.6	13897	11664	10670	12077
m/z 816.6	15270	17687	17363	16773.3	m/z 816.6	11074	7145	14790	11003	m/z 816.6	6921	3108	2857	4295.33	m/z 816.6	5626	5321	6284	5743.67	m/z 816.6	19819	12454	23711	18661.3	m/z 816.6	8755	4306	6530.5	m/z 816.6	7776	7544	4137	6485.67	m/z 816.6	2462	2494	5169	3375	m/z 816.6	10323	9881	7757	9320.33
ROI：Region of interest
